# Supplementary material for: Integrative analysis of methylation and transcriptional profiles to predict aging and construct aging specific cross-tissue networks
Source: BMC Syst Biol. 2016 Dec 23;10(Suppl 4):132. doi: 10.1186/s12918-016-0354-4 (PMC5260078; doi:10.1186/s12918-016-0354-4)
Supplement: Additional file 1: — Integrative age predictors and their weights. Note: type 1 indicates methylation data, and type 0 indicates expression data; tissue with 0 indicates the multi-tissue model, and 1-9 indicate each of 9 normal tissues (Bladder Urothelial tissue, Breast invasive tissue, Head/Neck squamous cell tissue, Kidney renal clear cell tissue, Kidney renal papillary cell tissue, Liver tissue, Lung tissue, Prostate tissue, Thyroid tissue), separately. (XLS 97 kb) [file 12918_2016_354_MOESM1_ESM.xls]

## Sheet: Sheet1
marker	weight	type	tissue
the constant	58.111	-	0
cg00055233	0.51803	0	0
cg00105470	-0.44023	0	0
cg00436603	0.16156	0	0
cg00623593	-0.054686	0	0
cg00630164	0.33717	0	0
cg00633969	0.10094	0	0
cg00881370	0.27215	0	0
cg00893242	0.1661	0	0
cg01236137	0.020455	0	0
cg01407341	-0.47008	0	0
cg01636591	-0.83356	0	0
cg02169098	-0.1946	0	0
cg02331561	1.4326	0	0
cg02401978	-0.14001	0	0
cg02499249	0.1022	0	0
cg02611863	0.15842	0	0
cg02887841	-0.026147	0	0
cg02992596	-0.19882	0	0
cg03264414	0.21895	0	0
cg03916421	0.25077	0	0
cg04497885	-0.4902	0	0
cg04853383	-0.067827	0	0
cg05688084	0.13592	0	0
cg05732130	0.34005	0	0
cg05995267	-0.2148	0	0
cg06003187	-0.37066	0	0
cg06121469	0.23641	0	0
cg06144905	0.79939	0	0
cg06233503	0.31725	0	0
cg06361108	0.34065	0	0
cg06424894	-0.086715	0	0
cg06458239	1.9839	0	0
cg06493994	0.72524	0	0
cg06580318	0.11807	0	0
cg06619299	-0.08133	0	0
cg06851207	0.19883	0	0
cg06971096	0.49112	0	0
cg07730301	-0.60652	0	0
cg07731916	0.046405	0	0
cg07935568	0.05949	0	0
cg08559914	-0.003254	0	0
cg08578023	-0.050215	0	0
cg08623787	0.6703	0	0
cg09425898	-0.22263	0	0
cg09722555	-0.062022	0	0
cg09948350	0.18294	0	0
cg10014190	-0.73105	0	0
cg10193817	0.026516	0	0
cg10281478	-0.073219	0	0
cg10459515	0.0745	0	0
cg10523019	1.0008	0	0
cg10742801	-0.31276	0	0
cg10769011	0.17492	0	0
cg10833014	-0.00041331	0	0
cg11484576	-0.055297	0	0
cg11649654	0.22975	0	0
cg11675413	0.025114	0	0
cg11680158	0.030095	0	0
cg11864993	0.11645	0	0
cg11917694	-0.36955	0	0
cg11939071	0.2638	0	0
cg12001148	0.10825	0	0
cg12402251	0.58841	0	0
cg12616487	-0.052042	0	0
cg12647587	-0.048689	0	0
cg13084429	0.10022	0	0
cg13228642	-0.07222	0	0
cg13460409	0.3801	0	0
cg13494498	0.26157	0	0
cg13697387	-0.35271	0	0
cg13766096	0.21064	0	0
cg13828871	0.037086	0	0
cg13878010	0.27647	0	0
cg14063008	-0.005402	0	0
cg14182690	0.25032	0	0
cg14271908	0.14803	0	0
cg14338548	0.17587	0	0
cg14366490	-0.19479	0	0
cg14399060	-0.15861	0	0
cg14679202	-0.38594	0	0
cg14882700	0.87	0	0
cg14948436	0.33092	0	0
cg15207953	0.14718	0	0
cg15488251	0.46217	0	0
cg15979932	0.14152	0	0
cg15997411	0.050107	0	0
cg16282679	-0.34496	0	0
cg16298282	0.25306	0	0
cg16340918	-0.20647	0	0
cg16525692	-0.28809	0	0
cg16907075	0.13762	0	0
cg16984944	-0.11728	0	0
cg17208363	0.46072	0	0
cg17345480	0.29135	0	0
cg17414431	0.019051	0	0
cg17497271	1.0355	0	0
cg17582777	-0.049611	0	0
cg17838026	-0.19764	0	0
cg17901463	-0.26004	0	0
cg17992056	0.48424	0	0
cg18022322	-0.018224	0	0
cg18219226	-0.16888	0	0
cg18253802	0.27644	0	0
cg18628483	-0.25685	0	0
cg18632102	0.049259	0	0
cg18992201	0.36458	0	0
cg19012475	-0.25331	0	0
cg19635869	-0.091132	0	0
cg19724470	-0.36086	0	0
cg19824325	0.0085308	0	0
cg20018806	-0.29557	0	0
cg20345446	-0.15459	0	0
cg20520725	0.028766	0	0
cg20652889	-0.011225	0	0
cg20939319	-0.14366	0	0
cg20967028	-0.048098	0	0
cg21208104	0.44626	0	0
cg21250296	-0.053604	0	0
cg21281001	-0.551	0	0
cg21337430	-0.2071	0	0
cg21342728	-0.11631	0	0
cg21365602	0.11484	0	0
cg21409833	0.39506	0	0
cg21508214	-0.10893	0	0
cg21771250	0.0036336	0	0
cg21801378	0.49945	0	0
cg22103585	0.32093	0	0
cg22194305	-0.36511	0	0
cg22335801	0.15263	0	0
cg22349489	0.2496	0	0
cg22395019	0.17269	0	0
cg22478328	-0.090728	0	0
cg22482381	-0.043877	0	0
cg22675150	-0.25661	0	0
cg22719623	0.27735	0	0
cg22736354	3.441	0	0
cg22947000	-0.32027	0	0
cg23124451	-1.2974	0	0
cg23158811	0.15892	0	0
cg23185402	-0.0083721	0	0
cg23673107	-0.16568	0	0
cg23863670	-0.026365	0	0
cg23995753	0.31261	0	0
cg24041453	0.10853	0	0
cg24056567	0.13421	0	0
cg24334879	-0.06072	0	0
cg24679082	-0.048539	0	0
cg24748945	-0.097489	0	0
cg24949344	0.18867	0	0
cg25057743	0.52279	0	0
cg25148589	0.174	0	0
cg25575065	-0.3015	0	0
cg25682080	-0.16076	0	0
cg25860314	-0.26331	0	0
cg26020513	-0.54286	0	0
cg26195577	0.018467	0	0
cg26491484	0.13464	0	0
cg26555310	0.25679	0	0
cg26615830	0.31671	0	0
cg26718585	0.036595	0	0
cg27060381	-0.39704	0	0
cg27196467	-0.010596	0	0
cg27320127	0.12621	0	0
cg27376271	-0.032177	0	0
SLITRK3	0.075486	1	0
GPR97	0.61654	1	0
RAD23A	-0.038565	1	0
CCDC65	-0.57083	1	0
EFHD1	-0.24361	1	0
STK17A	0.12791	1	0
FUT8	0.13285	1	0
RPS4X	-0.14637	1	0
CCDC84	-0.13008	1	0
BCL6	-0.034247	1	0
PSENEN	-0.69474	1	0
KCTD20	-0.1013	1	0
LIPH	0.04118	1	0
HOXB9	-0.27195	1	0
CCDC61	-0.40749	1	0
CPN1	-0.11243	1	0
CALCA	-0.021692	1	0
SPAG11A	-0.10122	1	0
SEC14L3	0.1778	1	0
DLGAP1	-0.29869	1	0
OR4C6	-0.74563	1	0
KCNK17	0.068606	1	0
MCM3	-0.17373	1	0
IRX4	-0.37092	1	0
GZMA	-0.35674	1	0
PACRGL	0.222	1	0
KLK7	0.10995	1	0
ERGIC2	0.36111	1	0
PEPD	-0.30593	1	0
ORC4L	-0.20409	1	0
GPR98	-0.083201	1	0
GPRIN3	0.25583	1	0
PALM2-AKAP2	-0.25099	1	0
GPSM3	-0.55557	1	0
ELK1	-0.21778	1	0
JRK	0.60631	1	0
PLA2G2D	-0.15682	1	0
JAK2	0.33759	1	0
SFRS1	-0.77287	1	0
MFAP3L	-0.045898	1	0
CCDC157	-0.24937	1	0
APBB2	-0.44495	1	0
B4GALNT4	-0.088292	1	0
HPRT1	-0.07594	1	0
LOC286367	0.18125	1	0
LRRC67	-0.15038	1	0
CALM1	0.74191	1	0
EFNA2	-0.75766	1	0
KBTBD6	0.39125	1	0
ACSF3	0.030084	1	0
ARFIP1	0.15375	1	0
CCDC47	0.71933	1	0
C19orf10	-0.58163	1	0
PER2	-0.41907	1	0
HORMAD2	-0.45688	1	0
GPR109A	0.48162	1	0
NUDT22	-0.10462	1	0
ARL6IP4	0.83556	1	0
CCDC81	-0.040033	1	0
C10orf40	-0.052062	1	0
C9orf89	0.4877	1	0
MTFMT	-0.23535	1	0
PABPN1	0.85286	1	0
LHPP	0.37714	1	0
OR4K13	-0.091719	1	0
LOC645431	-0.10204	1	0
TMEM232	-0.27414	1	0
HBZ	-0.60365	1	0
MIXL1	0.007177	1	0
CCDC46	0.48533	1	0
FTSJD2	0.11124	1	0
C20orf71	0.09845	1	0
FAM138D	0.048118	1	0
SMARCD1	-0.021431	1	0
CYBB	-0.20374	1	0
MIF4GD	-0.34086	1	0
ARFRP1	0.49758	1	0
the constant	69.529	-	1
cg00425792	1.2603	0	1
cg00488718	-0.014289	0	1
cg03573747	1.7924	0	1
cg05714219	1.0486	0	1
cg06458239	1.0119	0	1
cg11375102	-1.1015	0	1
cg12400881	2.5781	0	1
cg15075170	0.52428	0	1
cg17497271	1.9019	0	1
cg17863168	0.17772	0	1
cg19125323	2.1369	0	1
cg19856444	0.58343	0	1
cg20980592	1.8039	0	1
cg21257635	-0.11453	0	1
SLC29A4	0.38761	1	1
TARDBP	-0.25917	1	1
HLA-G	0.080866	1	1
SLC26A4	-0.28361	1	1
MT1DP	-0.26512	1	1
CCDC58	-0.077337	1	1
C21orf54	-0.30751	1	1
MMRN2	0.24699	1	1
FAM131A	0.258	1	1
FKBP8	-0.075009	1	1
LOC493754	-0.4928	1	1
CTTNBP2NL	-0.085592	1	1
PACS1	0.00037737	1	1
RBM4	0.12363	1	1
MED13L	0.25898	1	1
SEMA3B	0.13693	1	1
C3orf74	-0.19353	1	1
the constant	57.964	-	2
cg00060762	-0.1259	0	2
cg00633969	0.61439	0	2
cg00769470	-0.048765	0	2
cg01407341	-0.54921	0	2
cg01512854	0.40185	0	2
cg01662650	-0.19535	0	2
cg01813965	-0.14157	0	2
cg02044879	0.12407	0	2
cg02169098	-0.40598	0	2
cg02331561	2.6612	0	2
cg02992767	-0.26738	0	2
cg03218019	0.28339	0	2
cg03919781	-0.10659	0	2
cg04483623	-0.34366	0	2
cg04493740	0.036792	0	2
cg04515567	-0.11441	0	2
cg04545159	-2.1318	0	2
cg05406101	-0.017192	0	2
cg05501357	0.14975	0	2
cg06121469	0.4896	0	2
cg06144905	2.3988	0	2
cg06268694	0.009653	0	2
cg06458239	2.4758	0	2
cg06717231	-0.60225	0	2
cg07557424	0.76122	0	2
cg08623787	0.22506	0	2
cg08920071	0.84888	0	2
cg09722555	-0.61073	0	2
cg10742801	-0.30378	0	2
cg11177693	-0.11174	0	2
cg11864993	0.62648	0	2
cg12373771	0.63457	0	2
cg12876594	-0.066079	0	2
cg13334277	0.40283	0	2
cg13878010	0.97002	0	2
cg14311811	0.0037349	0	2
cg14366490	-0.15272	0	2
cg14642832	0.22636	0	2
cg14816748	-0.26091	0	2
cg14882700	0.53419	0	2
cg15329483	0.10899	0	2
cg15488251	0.56712	0	2
cg15731815	0.012693	0	2
cg16358826	-0.19205	0	2
cg16525692	-0.58803	0	2
cg17356252	-0.12939	0	2
cg17558126	8.66e-05	0	2
cg17938146	0.1529	0	2
cg18008766	0.40791	0	2
cg18219226	-0.37493	0	2
cg18244029	-0.81339	0	2
cg18878432	0.50727	0	2
cg19255783	-0.34954	0	2
cg19408398	-0.022428	0	2
cg20450764	0.057315	0	2
cg20939319	-0.17937	0	2
cg21303011	0.11673	0	2
cg22165685	-0.17814	0	2
cg22492966	-0.060245	0	2
cg22736354	3.3479	0	2
cg22947000	-0.73305	0	2
cg23124451	-1.8603	0	2
cg23894003	-0.30941	0	2
cg24341129	-0.024685	0	2
cg24497270	-0.69334	0	2
cg24691255	0.051694	0	2
cg25148589	0.0038538	0	2
cg25242557	0.15351	0	2
cg25263140	0.16309	0	2
cg25932713	0.068991	0	2
cg26548883	-0.59036	0	2
cg26741595	-0.38417	0	2
cg27143938	-0.00086387	0	2
cg27320127	0.59992	0	2
EIF1AY	0.13862	1	2
SPACA4	0.22854	1	2
MAP3K9	-0.264	1	2
TFB1M	-0.016734	1	2
MARS	-0.50684	1	2
GPC4	0.14812	1	2
AGR3	-0.17455	1	2
GJA8	-0.15706	1	2
MIER1	-0.60288	1	2
L3MBTL4	0.07683	1	2
SLN	0.41431	1	2
PLEKHG5	-0.11912	1	2
DGCR2	-0.092562	1	2
DENND2A	0.068026	1	2
C12orf71	0.068606	1	2
NOXO1	0.06218	1	2
SGPP2	0.048673	1	2
LMLN	0.19393	1	2
SLC36A4	-0.13782	1	2
OPCML	0.78519	1	2
RAB13	0.30509	1	2
SLTM	-0.33418	1	2
STAT6	-0.49289	1	2
FAM45A	0.35633	1	2
SLC23A1	0.0025378	1	2
HES5	-0.48082	1	2
GPR109A	0.19781	1	2
RHBG	-0.024256	1	2
EIF2AK3	0.57956	1	2
CCL24	0.31449	1	2
KDM4A	-0.089971	1	2
HMG20B	0.063686	1	2
EXOC3	-0.12878	1	2
FXYD4	-0.2405	1	2
DSN1	0.40811	1	2
LRRTM3	-0.086267	1	2
KRTAP5-2	0.063947	1	2
GDI2	-0.35311	1	2
NLGN4X	-0.26892	1	2
MDFIC	0.60997	1	2
TMEM52	-0.09589	1	2
LOC647309	-0.22914	1	2
RAB31	0.37859	1	2
PLK2	0.19556	1	2
IFIT1B	-0.059439	1	2
PPYR1	0.11514	1	2
FOXR2	0.085543	1	2
SLC25A33	-0.25908	1	2
FAM92B	-0.29747	1	2
ABCC4	0.31943	1	2
RPS5	0.068893	1	2
PABPC1P2	0.10646	1	2
GALR3	0.065186	1	2
NCRNA00086	-0.20473	1	2
MEIS3	-0.22849	1	2
FBXO7	-0.13	1	2
PHF21B	0.13447	1	2
C21orf82	0.27643	1	2
FAM184A	-0.21127	1	2
MYO16	0.17387	1	2
GADD45G	-0.0016247	1	2
CES8	0.79265	1	2
NTAN1	0.37893	1	2
KIR3DP1	0.40815	1	2
MAPK9	-0.24492	1	2
KIAA0196	0.25359	1	2
CHN2	0.41937	1	2
DNAJC17	0.13369	1	2
GLRA4	0.43314	1	2
SLCO2B1	-0.11879	1	2
ACTR1B	0.27974	1	2
KCTD6	0.15142	1	2
IL10RA	0.027802	1	2
C3orf39	0.1398	1	2
RPS6KC1	0.3362	1	2
CHRDL1	0.21702	1	2
CASC4	0.12626	1	2
SHROOM2	0.15086	1	2
C6orf62	-0.13075	1	2
ARSD	-0.098097	1	2
RPAP3	-0.21453	1	2
C8ORFK29	0.13178	1	2
PACS1	0.30487	1	2
ADPRHL1	-0.16065	1	2
CABC1	-0.18975	1	2
COL12A1	-0.26928	1	2
KRT18	-0.091631	1	2
AACS	-0.089796	1	2
NME7	-0.70601	1	2
SLC10A7	0.38485	1	2
ATP2A3	0.2609	1	2
SNORD103A	0.28164	1	2
the constant	63.85	-	3
cg01511567	-0.71118	0	3
cg02332537	-1.979	0	3
cg03005055	-1.6366	0	3
cg03640568	-0.97921	0	3
cg06742978	-2.9896	0	3
cg08784110	-0.53564	0	3
cg11668512	0.2345	0	3
cg15010067	-1.7181	0	3
cg15133363	-0.21691	0	3
cg16536450	-0.80248	0	3
cg17407908	-0.35682	0	3
cg19262019	-0.2521	0	3
cg21877855	1.0447	0	3
cg21878918	-0.99443	0	3
cg22178085	-0.46508	0	3
cg22986999	-0.51485	0	3
cg26045205	-0.44861	0	3
cg27196129	-0.60033	0	3
SNORD116-20	0.18822	1	3
AQP6	0.030771	1	3
C2orf73	-0.016387	1	3
LOC100190938	-0.013145	1	3
MS4A14	-0.082865	1	3
KIAA1045	0.081202	1	3
RIN2	-0.15552	1	3
ACCN4	-0.077533	1	3
SPAG8	0.11616	1	3
TIGD3	0.013766	1	3
DCAF4	-0.080854	1	3
MOAP1	-0.080573	1	3
NODAL	0.025151	1	3
TMEM156	-0.060257	1	3
C12orf32	-0.14738	1	3
ADCY8	0.21372	1	3
SPATA2L	0.093624	1	3
HSD11B1	-0.029433	1	3
AGXT	0.029568	1	3
GTF2H4	0.0072436	1	3
FOXP3	-0.076681	1	3
PRAC	0.013696	1	3
CLIC4	0.027394	1	3
PCYT1A	-0.0067867	1	3
LPPR2	-0.078601	1	3
DPCR1	-0.022041	1	3
C8orf56	-0.0028997	1	3
PLEKHH1	-0.075483	1	3
LOC285733	0.011736	1	3
STX17	-0.051441	1	3
RICTOR	-0.032786	1	3
TMEM171	-0.067709	1	3
MYL5	0.0094075	1	3
CDKN2AIP	-0.015855	1	3
LOC100190939	0.034183	1	3
KRT81	-0.12675	1	3
SNORD115-40	0.085838	1	3
TIMM16	-0.045501	1	3
TLCD1	-0.082994	1	3
PIGR	-0.0050693	1	3
SNORD90	-0.020012	1	3
DDX28	0.088328	1	3
SNHG1	-0.038335	1	3
SHC2	0.048475	1	3
C19orf34	-0.092168	1	3
ITPKC	-0.067283	1	3
CTNND1	-0.062819	1	3
HLA-G	-0.041372	1	3
CHRNB2	0.0045784	1	3
MGC2752	0.0056161	1	3
CCDC103	0.045971	1	3
SSBP4	-0.089423	1	3
CXorf30	0.039411	1	3
C14orf19	-0.086929	1	3
GNAQ	0.033758	1	3
LCE3C	-0.17173	1	3
CEACAM6	-0.053479	1	3
CSNK1G3	-0.064096	1	3
BBS1	0.017661	1	3
MAGEA2	0.067958	1	3
LAMA1	-0.015692	1	3
TMEM90B	0.023901	1	3
ADAM22	0.042871	1	3
TMEM19	-0.039315	1	3
SMARCA2	-0.036311	1	3
SDHA	0.089222	1	3
HSCB	-0.016708	1	3
TATDN2	-0.093111	1	3
DYNLT1	-0.0034763	1	3
LOC100128842	0.063108	1	3
DPP9	0.0048605	1	3
RG9MTD3	0.0095923	1	3
IDH1	-0.067917	1	3
SRP9	-0.035672	1	3
SCN2B	-0.053123	1	3
FDXR	0.02434	1	3
CXorf26	-0.1728	1	3
MID1	0.040881	1	3
ASCL3	-0.093953	1	3
KRTAP12-2	-0.012235	1	3
PPP1R9B	0.094945	1	3
SNORD29	0.005599	1	3
ETNK2	0.00086548	1	3
TGIF1	-0.089933	1	3
COX6A2	-0.037533	1	3
LOC150197	-0.095293	1	3
GJA4	0.04937	1	3
SCGB2A1	-0.091856	1	3
GAMT	0.037295	1	3
SNORD79	0.14907	1	3
SNORD46	0.09108	1	3
LHFP	-0.10382	1	3
OR52L1	0.01745	1	3
NBPF14	-0.12346	1	3
CMAH	0.035084	1	3
KRTAP20-2	0.040033	1	3
CTCFL	-0.035534	1	3
CCR4	0.00076862	1	3
PM20D1	-0.12345	1	3
PRMT7	0.041798	1	3
PTK2	-0.035451	1	3
SNAP29	0.045722	1	3
TMEM178	0.0038681	1	3
NDFIP1	-0.016374	1	3
NUDT13	-0.046059	1	3
PRR13	0.032801	1	3
the constant	66.667	-	4
cg02681442	1.4714	0	4
cg02735071	-0.74791	0	4
cg04979933	0.15987	0	4
cg07291563	1.417	0	4
cg07715201	0.52389	0	4
cg08186362	0.13156	0	4
cg08465862	0.40123	0	4
cg09085198	0.16405	0	4
cg11260848	0.042255	0	4
cg12243255	-1.9387	0	4
cg15489294	0.036601	0	4
cg18236477	0.22876	0	4
cg19740375	0.98631	0	4
cg20080624	0.13316	0	4
cg20256494	0.22591	0	4
cg21992250	1.9625	0	4
cg22166290	0.99418	0	4
cg22719623	0.11271	0	4
cg23739862	0.93725	0	4
cg23970785	0.078716	0	4
cg25148589	3.6062	0	4
cg26288160	-0.12579	0	4
CORO7	16.909	1	4
CORO6	-30.412	1	4
MFSD2B	0.39732	1	4
ABCC13	-0.47488	1	4
MAML2	-0.87072	1	4
KCTD16	13.367	1	4
FOXJ2	-0.76825	1	4
RNF17	-0.15368	1	4
CSAG3	-0.043761	1	4
MTOR	0.16764	1	4
SAMSN1	-0.77809	1	4
SBSN	-0.089031	1	4
PRODH	0.057227	1	4
the constant	62.87	-	5
cg01446393	-0.05111	0	5
cg02217814	-1.2061	0	5
cg02774439	1.1561	0	5
cg04999691	-1.3216	0	5
cg07710481	0.036494	0	5
cg08661227	0.0027779	0	5
cg09704415	-0.90287	0	5
cg10334928	-1.4015	0	5
cg11228872	1.9382	0	5
cg12078929	1.3605	0	5
cg13745870	-1.053	0	5
cg15820189	2.5372	0	5
cg16184930	0.68676	0	5
cg18267374	0.73758	0	5
cg18691434	1.0603	0	5
cg19538699	-0.87969	0	5
cg20300246	0.63518	0	5
cg21008828	-0.61002	0	5
cg25266232	0.59123	0	5
cg27105123	-0.48719	0	5
cg27472032	-0.1058	0	5
cg27524460	-0.15562	0	5
DHRS4L1	0.44153	1	5
SNRPE	0.69016	1	5
CLDN22	0.47147	1	5
H1FOO	0.47378	1	5
the constant	60.39	-	6
cg01745510	0.20124	0	6
cg01892689	0.35973	0	6
cg02331561	1.4577	0	6
cg04322344	-0.018837	0	6
cg04837071	-0.37374	0	6
cg05325699	-0.07447	0	6
cg05911610	0.43525	0	6
cg06386533	0.975	0	6
cg07494518	0.54488	0	6
cg08299045	-0.034017	0	6
cg08718071	-0.032084	0	6
cg09018824	1.1514	0	6
cg09277365	0.75856	0	6
cg10709021	0.21397	0	6
cg11310692	-1.1435	0	6
cg13578652	0.14272	0	6
cg13724288	-0.29698	0	6
cg15802898	0.040664	0	6
cg15982419	0.33752	0	6
cg16332577	-1.4743	0	6
cg17191178	0.53802	0	6
cg17398003	0.13796	0	6
cg18501026	0.013984	0	6
cg20098887	1.7878	0	6
cg21517055	0.92091	0	6
cg21578906	0.031352	0	6
cg21759080	-0.60556	0	6
cg22473095	-1.4341	0	6
cg22582569	0.019889	0	6
cg22736354	2.1787	0	6
cg23909343	-0.38349	0	6
cg24241455	0.20865	0	6
cg24968786	-0.6317	0	6
cg26551843	0.91921	0	6
cg26833602	-0.27689	0	6
cg27210766	-0.58171	0	6
cg27217148	-3.3629	0	6
cg27261136	-0.39271	0	6
cg27291231	-2.3432	0	6
cg27446233	1.1324	0	6
IFNG	-0.77796	1	6
IFT57	0.53268	1	6
PPY2	0.85307	1	6
the constant	63.524	-	7
cg01193293	-0.042193	0	7
cg01656216	-1.8881	0	7
cg01724150	0.53672	0	7
cg02192520	-0.78659	0	7
cg02504280	0.090449	0	7
cg02659232	0.55766	0	7
cg02780849	0.39885	0	7
cg09111484	0.72904	0	7
cg12373771	0.19125	0	7
cg16120811	1.1747	0	7
cg16525692	0.56475	0	7
cg17497271	1.1246	0	7
cg17965019	0.40699	0	7
cg20695562	0.79382	0	7
cg21296230	3.3596	0	7
cg22231902	1.5824	0	7
cg22909609	-0.20374	0	7
cg26792080	0.83383	0	7
cg26929490	0.61698	0	7
ACSM5	0.8706	1	7
SLC1A2	0.56886	1	7
LILRA6	-0.97385	1	7
LOC100129066	0.10175	1	7
FLJ39582	1.4308	1	7
NAALADL1	0.20243	1	7
MS4A13	0.98685	1	7
TEPP	-0.61828	1	7
CHD7	-0.5704	1	7
HTR4	0.13878	1	7
GOLGA6D	0.24794	1	7
SPARCL1	-0.062524	1	7
LRBA	-0.036271	1	7
NAGA	-0.80318	1	7
the constant	61.4	-	8
cg01465641	-0.38148	0	8
cg01573562	0.17728	0	8
cg02204046	1.8282	0	8
cg02404636	-0.011156	0	8
cg04155793	1.4806	0	8
cg04317543	-0.079651	0	8
cg04397441	0.12972	0	8
cg06746101	-0.45444	0	8
cg07271268	-1.1362	0	8
cg10681137	0.1733	0	8
cg11223252	-0.87261	0	8
cg11460029	0.33107	0	8
cg12004206	-0.39577	0	8
cg12371177	0.2741	0	8
cg12444340	0.53883	0	8
cg12563480	-0.071145	0	8
cg15377649	-0.40875	0	8
cg15727320	0.62815	0	8
cg15764655	0.63679	0	8
cg15994781	-0.00049053	0	8
cg16256230	-0.1089	0	8
cg16391792	-0.77476	0	8
cg17237881	0.21118	0	8
cg17767184	-0.095141	0	8
cg18242139	0.1159	0	8
cg19370515	-0.29483	0	8
cg20476877	0.021592	0	8
cg20884697	-0.13362	0	8
cg21705120	0.83888	0	8
cg21743569	0.18413	0	8
cg23585575	-0.097502	0	8
cg25661781	-0.11711	0	8
cg26832142	0.17303	0	8
cg27459381	0.043629	0	8
COL8A1	-0.34362	1	8
TBC1D21	-0.30038	1	8
SERINC3	0.17835	1	8
HTA	-0.23817	1	8
TNFRSF17	0.029915	1	8
SPATA17	0.28181	1	8
PTPN22	0.11188	1	8
NMNAT2	0.13039	1	8
CXorf65	0.36422	1	8
SCARNA9	-0.11896	1	8
NFE2	-0.15935	1	8
AGRN	-0.16277	1	8
DPH3	0.19417	1	8
HMGB4	0.093543	1	8
GRIP2	-0.1178	1	8
KRT86	-0.11124	1	8
GRINL1A	0.22476	1	8
PLCL2	0.26109	1	8
DDA1	-0.026674	1	8
FSD1	-0.0020076	1	8
OR8H2	-0.0051122	1	8
PYCR2	0.14438	1	8
C16orf71	-0.20141	1	8
RNF7	-0.24884	1	8
APEH	-0.17779	1	8
C15orf26	-0.21336	1	8
C10orf58	0.026895	1	8
CHST1	-0.22136	1	8
2016-03-05	0.13547	1	8
KRTCAP3	-0.17712	1	8
CEP63	-0.31995	1	8
LRRC17	-0.020276	1	8
SNAR-B2	-0.204	1	8
RAB20	-0.032983	1	8
PARD6G	0.57835	1	8
AQPEP	0.15202	1	8
RAPSN	0.026527	1	8
SATB1	0.13771	1	8
the constant	45.8	-	9
cg00171126	-0.034173	0	9
cg01220033	-0.34662	0	9
cg01892727	-0.14773	0	9
cg01966465	0.37012	0	9
cg02681442	0.016026	0	9
cg03889226	0.50211	0	9
cg05688084	0.0618	0	9
cg06458239	2.9492	0	9
cg07576541	-0.00014387	0	9
cg07850604	0.71006	0	9
cg08623787	0.48326	0	9
cg08995424	0.031725	0	9
cg10073091	-0.11703	0	9
cg10149329	-0.34781	0	9
cg10848367	-0.00049681	0	9
cg11220635	-0.27044	0	9
cg11611600	0.53484	0	9
cg12020639	0.83312	0	9
cg12373771	3.3396	0	9
cg12402251	0.22237	0	9
cg12792011	0.24246	0	9
cg13140464	-0.080152	0	9
cg13547299	-0.33564	0	9
cg14679587	0.4961	0	9
cg14797438	-0.16924	0	9
cg15201877	0.052549	0	9
cg15239123	0.13655	0	9
cg15316289	-0.49367	0	9
cg17497271	0.69491	0	9
cg17706173	-0.57918	0	9
cg17729667	1.0573	0	9
cg17928268	-0.0067799	0	9
cg17992056	0.55552	0	9
cg18267374	3.2228	0	9
cg18742893	0.38181	0	9
cg19996355	2.2576	0	9
cg20664247	-0.52345	0	9
cg21051086	-0.057432	0	9
cg22232206	0.15688	0	9
cg23129478	0.4481	0	9
cg23142964	0.38166	0	9
cg23428445	0.029393	0	9
cg23910835	0.13889	0	9
cg24441911	0.19207	0	9
cg25017304	0.21909	0	9
cg25786862	0.16719	0	9
cg26824091	0.79195	0	9
cg27495908	-0.022998	0	9
NFATC4	-3.3956	1	9
SEC14L3	0.4536	1	9
GPR97	-2.0472	1	9
CCDC84	2.5301	1	9
EFHD1	0.40996	1	9
GLP1R	-1.036	1	9
FTSJD2	0.48721	1	9
ELK1	4.3897	1	9
CCDC82	-2.5712	1	9
GNRH1	-2.3077	1	9
CCDC42B	1.812	1	9
RAD23A	-4.8164	1	9
GPRIN3	0.34423	1	9
KIAA1671	-0.41618	1	9
JAK2	1.6405	1	9
JRK	0.82841	1	9
